# Supplementary material for: Uncovering the Characteristics of Pupil Cycle Time (PCT) in Neuropathies and Retinopathies
Source: Vision (Basel). 2025 Jun 30;9(3):51. doi: 10.3390/vision9030051 (PMC12286252; doi:10.3390/vision9030051)
Supplement: Supplementary file 1 [file vision-09-00051-s001.zip]

Archive with 2 entries (2 files):
- PCT newSupdataLorenceau2025 - edit.pdf
- PCTmovie.mp4
